# Supplementary material for: Effect of Time after Anterior Cruciate Ligament Tears on Proprioception and Postural Stability
Source: PLoS One. 2015 Sep 30;10(9):e0139038. doi: 10.1371/journal.pone.0139038 (PMC4589391; doi:10.1371/journal.pone.0139038)
Supplement: S1 Dataset — (XLSX) [file pone.0139038.s001.xlsx]

## Sheet: Sheet1
환자번호	MM	LM	involve side	성별	키	몸무게	BMI	나이	검사기간	group	ratio60uninvolved	ratio60involved	ratio180uninvolved	ratio180involved	60BWEXuninvolved	60BWEXinvolved	60BWFLuninvolved	60BWFLinvolved	180TWEXuninvolved	180TWEXinvolved	180TWFXuninvolved	180TWFXinvolved	Over_invoved	Over_univoved	Ant/Post_invonved	Ant/Post_uninvonved	Med/Lat_involved	Med/Lat_uninvolved	RPP uninvolved 1	RPP uninvolved 2	RPP uninvolve	RPP involved 1	RPP involved 2	RPP involve	RPP inabs	RPPunabs
01695759			L	M	175	75	24.4898	42	4	2	50.8	45.3	62.7	65	239.9	63.4	121.8	28.7	1324.8	435	864.6	128.4	2.2	1.6	1.4	1.2	1.4	0.9	-8.6	-15.7	-12.15	0	0	0	0	12.15
01703956	0		L	F	161	53	20.4467	40	4	2	56.5	73.5	66	97.1	199.3	85.5	112.7	62.8	879.4	517.8	625.9	308.5	1.6	1.2	1.2	1	0.9	0.6	-7.8	-6.7	-7.25	-18.7	-18	-18.35	18.35	7.25
1711938	0	0	R	F	158	76	30.4438	39	1	1	42.8	53.2	65.3	80.9	173.5	105.6	74.3	56.2	1274.1	750.5	798.3	509.1	1.6959	0.7643	1.6797	0.7725	1.0451	0.5316	-10.4	-6.3	-8.35	-11.2	-2.9	-7.05	7.05	8.35
1717805	0		L	M	173	73	24.3911	39	1	1	34.7	39.5	66.5	48.6	288.4	171.9	100	68	1991.7	1114.3	1008.9	478.8	1.4045	1.3157	1.3968	1.0224	1.0143	1.1873	2.2	-13.1	-5.45	-4.3	-14.9	-9.6	9.6	5.45
1716698		0	L	F	149	43	19.3685	16	1	1	30.8	31.4	48.6	39.8	204.5	108.4	63	34	839.6	497.6	364.9	183.5	0.2794	0.3353	0.2748	0.3222	0.2087	0.2638	3	0.8	1.9	-6.4	0.1	-3.15	3.15	1.9
1585144			L	M	170	74	25.6055	28	1	1	53.2	53.5	56.5	49.7	209.7	179	111.5	95.8	1515.6	1100	830.5	560.4	2.0833	1.5164	1.6178	1.0382	1.7582	1.5189	-15.8	-19.7	-17.75	0.2	1.3	0.75	0.75	17.75
1719755			R	M	180	80	24.6914	44	1	1	56.6	45.2	64.5	62.1	192.1	139.3	108.7	63	1757.4	1247.7	1165.2	780.2	1.5813	1.9233	1.5034	1.7642	0.8197	1.0512	-26.5	-10.2	-18.35	-14.7	-8.1	-11.4	11.4	18.35
1344836	0		R	M	164	70	26.0262	44	24	2	41	31.8	47.2	40	181.5	196.4	74.4	62.5	965.3	1028.9	402.8	315.1	1.6356	0.8219	1.4193	0.8002	1.1318	0.4779	-11.3	-17.2	-14.25	-11.2	-5.6	-8.4	8.4	14.25
1721753			R	M	175	67	21.8776	32	1	1	27.9	34.7	45	51.9	221.4	150.1	61.7	52	1467.1	1099.1	624.9	483.1	0.6588	0.6964	0.6097	0.5696	0.4829	0.6029	-7.9	-9.7	-8.8	-5.2	0.2	-2.5	2.5	8.8
1722888			R	M	167	75	26.8923	46	26	2	39	31.8	48	48	241.2	105.2	94.1	33.5	1368.2	790.3	528	333.4	0.9548	1.9676	0.8676	1.7421	0.6686	1.2198	6.2	-3.8	1.2	-5.1	-19.9	-12.5	12.5	1.2
1726911			L	M	174	79	26.0933	51	1	1	33.3	24.5	42.7	40.5	150.7	103.6	50.1	25.4	1322.3	960.3	507.3	234.4	1.5032	2.8896	1.5221	2.4911	1.329	1.8801	-12.1	7.4	-2.35	-21.6	-23.1	-22.35	22.35	2.35
1727191			L	M	180	82	25.3086	34	1	1	59.8	67.3	77.9	100.1	194.2	92.6	116	62.3	1808.9	863.6	1446.3	740.2	1.2597	2.506	1.1454	2.3578	0.8713	1.2341	-11.1	-12.9	-12	-10.4	-3.1	-6.75	6.75	12
1724179			L	M	173	70	23.3887	19	8	2	47	42	59	50	235.1	178.9	110.4	75.1	1972.2	1374	1197.8	734.6	1.4599	1.1054	1.1555	1.046	1.1421	0.7404	-2.2	-1.2	-1.7	-12.5	-10.5	-11.5	11.5	1.7
1726932			R	M	167	59	21.1553	41	1	1	45.6	47.8	58.1	46.4	193.7	117.3	88.3	56.1	1433	1006.9	825.9	457	2.2255	1.1358	2.1849	1.1782	0.7702	0.5637	1.8	-4.7	-1.45	-7.1	-2.5	-4.8	4.8	1.45
1728669			R	M	176	72	23.2438	18	1	1	52.4	35.5	64.8	35.8	154.1	59.1	80.7	21	1419.3	682.3	865.9	178.8	2.63	3.12	2.72	3.41	0.8	1.1	-4.5	-2.5	-3.5	5	13.8	9.4	9.4	3.5
1686507			R	M	173	75	25.0593	34	7	2	31.4	53.5	42.5	59	217.7	52.6	68.4	28.2	1580.9	439.8	612.9	170	1.2397	1.077	1.2591	1.1153	0.5448	0.3275	-14.8	-8.2	-11.5	-10.6	-4.6	-7.6	7.6	11.5
1729318		0	L	M	167	68	24.3824	60	1	1	48.2	20.9	63.9	27.3	206.7	34.2	99.6	7.1	1440.2	224.4	772.7	0.8	0.9889	1.7706	0.9757	1.646	0.5137	1.0825	-3.3	-17.4	-10.35	-15.3	-10	-12.65	12.65	10.35
1731508			L	M	176	70	22.5981	24	1	1	57.8	32.9	58.2	50.4	196.8	149.6	113.8	49.3	1844.1	1785.6	1121.2	886.1	0.5652	0.661	0.5031	0.6084	0.5161	0.5553	17.6	-8.1	4.75	-16.5	-9.3	-12.9	12.9	4.75
868286			R	M	175	63	20.5714	20	1	1	52.6	30.6	50.9	40.2	208	108.1	109.5	33	1552.4	585.4	778.8	147.4	0.5074	0.5868	0.4606	0.5702	0.4674	0.4386	0.7	-1.8	-0.55	-2.2	1.4	-0.4	0.4	0.55
947818		0	R	M	176	63	20.3383	49	1	1	32.8	39.5	46.2	62.8	267.9	62.1	88	24.5	1767	428.4	733.1	139.2	2.1117	1.557	2.1077	1.0664	0.8383	1.3791	13.4	2.2	7.8	-2.4	-6.4	-4.4	4.4	7.8
1176217			R	M	182	81	24.4536	42	1	1	38	42.9	55.4	56.4	161.9	103.9	61.5	44.5	1692.6	1047.1	997.7	552.9	1.2834	1.3185	1.2554	1.2107	0.8365	0.968	-14.1	-16.4	-15.25	-24.9	-7.5	-16.2	16.2	15.25
1738249			L	M	183	77	22.9926	20	3	2	46.3	45.4	59.9	63.9	203.7	129.7	94.2	58.9	1498.3	886.4	849.5	453.5	0.6579	1.1854	0.6778	1.1093	0.4566	0.6935	3.9	-1.9	1	-2.7	-4	-3.35	3.35	1
1739669			L	F	157	60	24.3418	64	120	2	52.1	59.6	56.6	80.5	103.9	67.6	54.2	40.3	643.1	520.6	254.7	315.3	1.9756	1.4198	1.4443	1.0024	1.7542	1.309	-3.9	2.6	-0.65	-28.3	-15.01	-21.655	21.655	0.65
1742608	0		R	M	168	65	23.03	28	14	2	49	46	46.7	43.5	238.8	93.9	117.1	43.2	1951.8	795.7	935.2	226.8	1.0325	0.6719	0.9516	0.6397	0.623	0.5187	-5.7	-3	-4.35	-8.5	-10.4	-9.45	9.45	4.35
1745727			L	M	168	58	20.5499	25	1	1	42.5	54.8	56	73.1	344.3	83.3	146.2	45.7	2189.3	472.8	1017.6	198.5	1.7938	1.2304	1.6726	0.9158	1.0568	1.0881	7.8	-0.1	3.85	-8.4	-10.2	-9.3	9.3	3.85
1746015			L	F	170	66	22.8374	20	1	1	53.6	47	72.3	54.4	204.9	217.8	109.9	102.5	1363.9	1424.9	1035.7	789	0.5064	0.7312	0.5155	0.5356	0.3905	0.6434	7.1	-1	3.05	-6.8	-27.4	-17.1	17.1	3.05
1748059		0	L	F	165	69	25.3444	40	1	1	34	55.8	43	41.7	196.7	35.5	66.9	19.8	1197.2	373.9	574.3	62	2.0254	2.9843	1.9899	3.0629	1.214	0.7489	-5.6	-8.4	-7	-19.8	-5.2	-12.5	12.5	7
1744449		0	L	M	174	83	27.4145	24	4	2	104.8	52.7	44.4	52.2	177.4	143.8	185.9	75.7	1500.9	1448.2	661.7	830.9	2.2578	1.3637	2.2642	1.325	0.9036	0.8464	12.7	0.6	6.65	-5.9	-9.3	-7.6	7.6	6.65
1750571			R	F	163	51	19.1953	49	3	2	34.4	53.3	40.3	51.7	158.4	54.1	54.5	28.8	1118.7	445.4	373	144.2	1.7175	0.4552	1.6182	0.4617	0.6638	0.3075	0.7	6.7	3.7	-0.8	1	0.1	0.1	3.7
1741001		0	R	M	181	68	20.7564	17	3	2	52.8	53.7	71.6	77.3	184.3	158.5	97.3	85.2	1463.3	1164.1	1045.3	832.6	2.3881	1.6494	2.3279	1.6825	0.8571	0.6823	5	-0.6	2.2	-2.6	8.5	2.95	2.95	2.2
1748155	0		R	F	167	80	28.6851	30	4	2	51.9	50.3	56.8	72.6	130.3	47.4	67.6	23.8	1237.4	401.5	695.6	233.9	2.9852	2.7685	2.7084	2.7948	1.9397	1.2013	4.4	-17.1	-6.35	-14.8	-2.5	-8.65	8.65	6.35
755744	0		R	F	155	70	29.1363	42	1	1	43	54.9	42.3	67.3	158.6	107.4	68.2	58.9	1244.7	885.7	486.1	515.8	1.0685	2.5238	0.9432	2.5702	0.7438	1.5481	-14.3	-4.9	-9.6	-4.5	-4	-4.25	4.25	9.6
1753825	0	0	R	M	182	72	21.7365	29	1	1	46.3	64.2	53.2	84.9	254	95.7	117.6	61.5	1642.7	1117.8	1093	815.4	3.2613	0.964	2.8829	0.8682	1.8199	0.6819	7.1	10.1	8.6	7.7	17.3	12.5	12.5	8.6
758464			R	M	174	79	26.0933	33	1	1	42.2	64.7	73.6	74.9	139.4	52.8	58.9	34.1	1193.2	769.1	783.6	368.6	1.2275	3.38	1.1027	3.2824	0.7562	1.2638	-10.6	-7.3	-8.95	-14	-10.7	-12.35	12.35	8.95
509866			L	F	156	60	24.6548	40	1	1	29.2	15.7	36.8	56.6	182.7	98.8	53.4	15.6	1128	761.9	352.7	201.1	0.8824	1.4597	0.8273	1.4184	0.5593	0.6093	-8.3	1.6	-3.35	-22.8	-19.3	-21.05	21.05	3.35
1753927			L	M	178	67	21.1463	55	6	2	36.7	32.8	44.2	48.1	194.5	186	17.5	61	1605.6	1537.3	657.4	660.9	1.8559	1.3019	1.5981	1.209	1.3496	0.9799	-0.8	-1.5	-1.15	-2.3	-5.2	-3.75	3.75	1.15
1760105			R	M	168	65	23.03	37	38	2	21.8	20.7	43.7	41.3	204.7	92.3	44.7	19.1	1222.1	405.8	524.7	77	1.8718	0.9402	1.6456	0.8479	1.25	0.6667	-11	-13.9	-12.45	-36.6	-23.3	-29.95	29.95	12.45
1736861			R	M	173	86	28.7347	22	1	1	48.3	37.7	46.9	48	113.4	84.7	54.8	31.9	1127.6	525.9	395.3	118.5	1.791	2.1567	1.1913	1.9332	1.4899	1.1873	3	-0.4	1.3	-4.5	5.2	0.35	0.35	1.3
1764585			R	M	174	78	25.763	33	1	1	50.1	56.5	49.1	52.1	228.3	142.4	114.4	80.5	1976.7	1441.8	1002.6	656.3	1.0201	1.0977	0.9021	0.9237	0.6335	0.7183	-5.3	-3	-4.15	-16.7	-4.8	-10.75	10.75	4.15
808942			L	M	173	95	31.7418	35	1	1	56.7	48.1	53.5	62.2	73.8	72.7	41.8	34.9	1085.9	803.7	440.4	306.6	1.6859	2.9414	1.7041	2.9952	0.8731	0.966	6.7	-5.7	0.5	-11.2	-6	-8.6	8.6	0.5
837864			L	M	166	49	17.782	27	1	1	41.8	65.8	44.2	59.8	173.2	87	72.4	57.2	964	508.6	450.2	268.8	1.0958	0.3516	1.0919	0.3541	0.5717	0.2316	0.8	0.5	0.65	17.2	22.6	19.9	19.9	0.65
813754			R	M	176	71	22.921	21	1	1	50.7	52.5	48.1	47.8	230.6	151.4	117	79.4	1689.5	1257.8	945.4	476.4	1.7546	1.012	1.7156	0.9035	0.5895	0.6943	13.5	9.2	11.35	6.6	3.3	4.95	4.95	11.35
1768476			L	M	171	76	25.9909	20	1	1	67.6	50.5	56.2	47.3	137.4	99.1	93	50.1	1378	1125.4	670.1	530.9	3.2815	2.6944	1.1446	2.5469	3.3025	1.3377	-2.3	-1.7	-2	-4.1	-15.7	-9.9	9.9	2
197856			L	M	165	51	18.7328	48	1	1	40.3	41.1	61.3	47	197.5	118.9	79.6	48.9	1205.6	1102.8	617	447.5	0.6995	1.3711	0.703	1.2492	0.4213	0.9681	17.3	4.3	10.8	21.8	9.6	15.7	15.7	10.8
1774270			R	M	170	70	24.2215	16	1	1	44.6	74.8	49.3	77.5	168.9	80.2	75.4	60	1327.6	814.5	765	584.8	1.7806	2.2721	1.7872	2.3134	0.9283	1.2705	-8.5	-16.1	-12.3	-1.2	-19.2	-10.2	10.2	12.3
1418200			R	M	174	79	26.0933	30	9	2	60.4	54.7	59.5	64.6	185	147.8	111.7	80.8	1893.8	1351.6	1131	892.9	1.1646	1.1385	0.9724	1.1478	0.8468	0.5681	-2.7	-12.9	-7.8	-11.9	0.4	-5.75	5.75	7.8
1777960	0		L	M	163	68	25.5937	42	1	1	41.4	52.5	52.6	59	136.4	87.5	56.5	45.9	1088.3	832.4	607.2	491.4	1.7	1.6	1.1	1.2	1	0.9	0.2	3	1.6	-5.7	-5.1	-5.4	5.4	1.6
1678856			L	F	160.3	47.8	18.6021	23	1	1	38.2	39.5	52.7	43.3	175.8	184.8	67.2	73	705.1	826.6	354.6	323.6	1.2	1	0.9	0.9	0.6	0.4	9.6	-1	4.3	-3	5.8	1.4	1.4	4.3
1777453	0		L	M	171	65	22.2291	20	1	1	37.3	25.2	57.3	29.3	241.6	229.2	90.1	57.7	1602.6	1611.9	813.4	301.8	1.2	1.5	1	1.1	0.6	0.8	9.8	4.8	7.3	-9	-13	-11	11	7.3
1778282			R	M	187	110	31.4564	25	1	1	42.8	93.8	58.4	95	239.3	65.3	102.5	61.3	1780.8	1146.3	1366.1	951	2.3	2.1	1.7	1.5	1.1	1.2	7.1	0.8	3.95	-1.2	5.8	2.3	2.3	3.95
1761990	0		R	M	168.7	73.9	25.9666	39	1	1	50.7	61.6	46.9	60.3	177.2	121.7	89.8	75	1293.4	909.3	614.4	504.9	2	2.3	1.4	1.7	1.1	1.2	-6.6	-18	-12.3	-6.2	-10.5	-8.35	8.35	12.3
1777772	0	0	L	M	175	70	22.8571	61	1	1	36	63	37.8	65.1	172.2	71.2	61.9	44.9	1642	727.1	476.1	357.5	3.6	3	2.2	2.6	2.4	1	-9.9	-3.5	-6.7	-29.1	-15.7	-22.4	22.4	6.7
1270256			R	M	172	73	24.6755	31	1	1	46.9	51.2	56.8	42.2	239.6	137.9	112.4	70.6	2343.1	1279.6	1229.6	473.2	1.3	1.6	0.8	1.2	0.9	0.8	2.3	4.1	3.2	-12.4	5	-3.7	3.7	3.2
1781021			R	M	172	80	27.0416	29	1	1	37.8	58	46.1	56	257	158.2	97	91.7	2088.3	1022.8	1035.9	516.4	1.3	1.6	1	1.1	0.7	0.9	-0.3	-0.3	-0.3	0.7	-2.9	-1.1	1.1	0.3
1782730	0		R	M	168.9	68.7	24.0823	35	1	1	51.8	93.7	52.6	65.1	148.6	56	76.9	52.5	1317.3	427.5	573.4	192.1	2.3	2.3	1.6	1.3	1.2	1.7	4.8	-9.4	-2.3	3.2	-9.8	-3.3	3.3	2.3
1783105			R	M	165	56	20.5693	48	1	1	38.7	41	49.8	61.7	233.7	268.9	90.4	110.3	1532.2	1595.3	762.1	926.3	0.9	1.6	0.6	1.1	0.6	1	-8.8	-0.8	-4.8	-11	-2.3	-6.65	6.65	4.8
1780571	0		R	F	173	65	21.7181	18	3	2	29.4	44.7	38.7	49	288.4	253.4	84.9	113.1	1832.4	1713.7	679.9	869.2	1.7	1.1	1.4	0.9	0.7	0.6	-1.8	-2.7	-2.25	6.1	-5.5	0.3	0.3	2.25
1742473		0	L	M	176	74	23.8895	26	1	1	51.6	46.4	71.9	72	237.2	194.9	122.5	90.5	1608.2	1202.9	1252.5	861.8	1.576	1.0952	1.6292	0.9331	0.7176	0.7579	-1.2	-5.7	-3.45	-6.4	5.8	-0.3	0.3	3.45
1783969		0	L	M	175	76	24.8163	29	1	1	54.5	64.5	81.3	74	186.6	138.3	101.7	89.2	1264.9	1334.1	1022.5	920.7	1.7161	2.0179	1.3422	2.0327	1.3807	1.149	-13.5	-7.1	-10.3	-0.3	-8	-4.15	4.15	10.3
627744			R	M	172	67	22.6474	20	6	2	47.6	54.5	57.1	65.3	267.5	91.1	127.4	49.6	1890.3	687.7	973	374.9	0.891	1.9267	0.7998	1.7935	0.6142	0.9106	-1.1	-13.7	-7.4	-11.6	-9.2	-10.4	10.4	7.4
1791047	0		L	M	186.6	77	22.114	20	1	1	68.5	29.8	65.7	31.5	214.8	134.6	147.1	40.1	2163	1449.6	1090.5	234.4	1.9288	1.0597	1.95	1.1164	1.0134	0.677	-0.6	0.5	-0.05	-5.6	-1.1	-3.35	3.35	0.05
712815	0	0	L	M	170.3	83.6	28.8255	43	1	1	46.6	41.7	67.4	71.1	164.3	136.9	76.5	57.1	1345.9	998.6	873.6	494.2	1.9973	3.4923	1.8848	3.5882	1.4042	1.3091	-17.4	-15	-16.2	-18.7	-18.7	-18.7	18.7	16.2
1792728	0		R	M	178	77	24.3025	31	1	1	82.4	12.2	83.1	31.7	95.8	41.8	78.9	5.1	866.5	312.7	595.3	2.8	1.6508	1.0459	1.6838	1.0276	0.8115	0.8101	-2.4	3.5	0.55	-10.3	0.2	-5.05	5.05	0.55
1523334	0	0	Rt	M	174.5	77.7	25.517	30	1	1	48.4	59.7	56.7	61	243.1	161.4	117.8	96.3	1843.8	1352.1	1167.4	904.6	0.5234	2.6931	0.5125	2.6073	0.4932	1.1085	1.9	4.9	3.4	2.9	4	3.45	3.45	3.4
1792504			Lt	M	170	90	31.1419	44	84	2	40.4	46.5	64.9	63.3	182.9	41	73.9	19.1	1340.3	383	873.1	128.8	2.3167	1.8799	2.271	1.9507	0.9959	0.8043	-11.6	-34.8	-23.2	-14.3	-16.1	-15.2	15.2	23.2
1795085		0	Lt	M	169	62	21.7079	26	1	1	35.8	28.9	53	42.1	330	180.5	118.1	52.2	1665.9	1257.5	1115.7	487.6	0.6359	0.4697	0.5536	0.4905	0.4869	0.3068	8.9	-5.8	1.55	-0.6	-5.6	-3.1	3.1	1.55
1763054			R	F	164	65	24.1672	25	1	1	62.3	29.9	66	28.7	134.6	25.6	83.9	7.7	993.9	136.7	599	1.5	0.7399	1.3476	0.7902	1.3452	0.3692	0.7454	-12	-13.7	-12.85	-13.5	-17	-15.25	15.25	12.85
1782841			R	M	167.8	72.8	25.8552	35	5	2	38.6	40.5	57.6	48.7	203.1	172	78.4	69.7	1388	1457.3	731.5	646.9	1.1444	0.8431	1.093	0.774	0.6468	0.7448	-1.1	-29.1	-15.1	-42.5	-4.9	-23.7	23.7	15.1
1320766			R	F	171	66.9	22.8788	35	2	1	29.5	32.2	50.4	40.7	176.7	72.1	52.1	23.2	97.4	66.6	49.1	27.1	0.879	2.2578	0.7907	2.0337	0.7192	1.2863	7.6	-8.1	-0.25	-3.9	-10.2	-7.05	7.05	0.25
1801660			L	M	168	70	24.8016	22	1	1	73.8	68.7	72.9	77.2	198.2	133.4	146.3	91.7	1517.7	1201.3	1037.5	765.5	0.8876	1.2379	0.929	0.684	0.565	1.2423	0.5	0.4	0.45	-2.3	5.8	1.75	1.75	0.45
1003791			L	M	178.6	70.5	22.1017	20	2	1	54	40.8	61.8	55.3	194.8	201.1	105.1	82	1343.6	1315.4	805.2	678.2	0.9015	1.5392	0.9089	1.4438	0.6126	0.9135	-17.2	-0.2	-8.7	-14.1	-6	-10.05	10.05	8.7
1804218			L	F	166.9	49.3	17.6984	20	1	1	42.7	32.3	47.2	60.4	144.7	36.1	61.8	11.6	1069.8	274	390.5	75.6	0.4934	0.7133	0.4267	0.6571	0.4236	0.4279	-11.2	-13.7	-12.45	-23.2	-6.5	-14.85	14.85	12.45
1809024			L	M	174.7	73.9	24.2136	32	1	1	44.4	51.6	52.1	58.1	221.3	122.5	98.2	63.2	1604.9	1129.8	879	654.2	0.8653	1.4504	0.8069	1.4782	0.4995	0.4725	-2.3	5.9	1.8	4.7	-15.6	-5.45	5.45	1.8
1809549			L	M	180	78	24.0741	38	4	2	44.2	50.9	57.1	77.3	250	235.6	110.4	120	1801.2	1658.9	1159.4	1377.7	1.282	0.9372	1.0939	0.7139	0.9597	0.7912	-7.7	-11.4	-9.55	-25.9	-13.1	-19.5	19.5	9.55
1805135	0	0	L	M	173.4	96.7	32.1609	30	3	2	49	64.1	42.9	59.7	193.8	151.4	95	97	2300.9	1857.8	1108.6	1046.7	2.8953	2.6784	2.9872	2.3484	0.6449	1.6383	-7.1	-7.9	-7.5	-4.4	-0.6	-2.5	2.5	7.5
1809156	0	0	R	M	179	58.3	18.1954	31	1	1	46.6	42.8	66.2	56.5	167.3	96.2	87.2	42	1501.2	578.3	966.2	227	0.8669	0.7292	0.828	0.6163	0.5053	0.6139	5.8	3.6	4.7	-11	3	-4	4	4.7

## Sheet: Sheet3
01643032	고재목		1750571	우혜진
01563642	이승민		1685254	이수용
01683452	조애자		758464	서제윤
01686706	최주미		1726932	노홍석
1726911	봉왕근		1728669	안진철
1727191	이찬주		1736861	박현민
1728876	김진우		1764585	조세현
1731508	박성윤		868286	이종화
1585144	김효신		1176217	문병섭
1745727	이웅혁		813754	백창훈
1746015	김다운		1766251	윤광기
509866	장선향		1774270	성호길
1753927	임철호		1719755	박제윤
808942	김근회		1721753	한익진
837864	윤종용		01635416	김영식
1768476	김재섭		01488406	이명석
197856	전영식		00858019	장병현
1696879	전영극		01685979	이진선
1744728	김은영
